# Supplementary material for: Two‐tone suppression between the ultrasounds above and within the hearing range in mice
Source: Exp Physiol. 2025 Feb 23;110(8):1129–37. doi: 10.1113/EP092317 (PMC12314633; doi:10.1113/EP092317)
Supplement: Supplementary file 2 — Data for Materials and Methods, Figures 2, 3 and 4. [file EPH-110-1129-s001.xlsx]

## Sheet: fig3C
Frequency	dB	normal		death
		Mean	SD	Mean	SD	p value	Summary
40 kHz	60	0.421742	0.163009	0.203496	0.153214	0.9074
	65	0.662504	0.326583	0.298266	0.266787	0.6209
	70	1.36648	0.452385	0.478858	0.336391	0.0309	*
	75	1.54927	0.755137	0.668661	0.583889	0.0323	*
80 kHz	75	0.301078	0.272069	0.174043	0.122387	0.938
	80	0.561264	0.30331	0.260949	0.178386	0.419
	85	0.983476	0.33634	0.370821	0.233004	0.0231	*
	90	2.15418	0.49361	0.548885	0.190518	<0.0001	****
103 kHz	75	0.434775	0.238239	0.107365	0.0501191	0.4157
	80	0.644078	0.266433	0.197789	0.121526	0.1665
	85	1.08694	0.291347	0.417865	0.266303	0.0224	*
	90	1.83421	0.500749	0.650672	0.317842	0.0003	***
152 kHz	80	0.303571	0.127133	0.132028	0.0468682	0.4845
	85	0.787041	0.195345	0.21598	0.0886553	0.0011	**
	90	0.848832	0.276824	0.293932	0.246902	0.0014	**
	95	2.06056	0.212147	0.630988	0.263846	<0.0001	****
197 kHz	85	0.256664	0.132387	0.209777	0.099122	0.9956
	90	0.687465	0.22379	0.232221	0.0958904	0.0272	*
	95	1.08632	0.169759	0.275925	0.173169	0.0003	***
	100	1.96955	0.410216	0.462278	0.255201	<0.0001	****
240 kHz	90	0.44541	0.211545	0.268766	0.129334	0.9272
	95	0.465441	0.140335	0.355095	0.19343	0.9862
	100	1.26971	0.634923	0.468061	0.44328	0.025	*
	105	1.81944	0.764031	1.10065	1.04443	0.0467	*

## Sheet: fig4D
Frequency	dB	Control		Two tone		Mean Diff.	95.00% CI of diff.	p value	Summary
		Mean	SD	Mean	SD
105 kHz	80	0.4194	0.169469	0.4216	0.162149	-0.0022	-0.3743 to 0.3699	>0.9999	ns
	85	0.6284	0.185263	0.8358	0.311526	-0.2074	-0.5795 to 0.1647	0.3827	ns
	90	1.952	0.336036	1.5776	0.658998	0.3744	0.002285 to 0.7465	0.0485	*
140 kHz	75	0.5546	0.0626682	0.3348	0.0899956	0.2198	-0.4725 to 0.9121	0.7476	ns
	80	1.0996	0.373765	0.5812	0.264162	0.5184	-0.1739 to 1.211	0.155	ns
	85	1.3442	0.338154	0.9016	0.35543	0.4426	-0.2497 to 1.135	0.2489	ns
175 kHz	80	0.3786	0.135928	0.3636	0.20685	0.015	-0.5375 to 0.5675	0.9997	ns
	85	0.7878	0.133462	1.079	0.497029	-0.2912	-0.8437 to 0.2613	0.39	ns
	90	1.834	0.191128	1.6736	0.765614	0.1604	-0.3921 to 0.7129	0.793	ns
210 kHz	75	0.7378	0.210203	0.3334	0.153904	0.4044	-0.2488 to 1.058	0.2707	ns
	80	0.8604	0.206737	0.4844	0.205674	0.376	-0.2772 to 1.029	0.3231	ns
	85	1.4	0.351212	0.9166	0.344675	0.4834	-0.1698 to 1.137	0.1611	ns

## Sheet: fig4E
Frequnency	Mean	SD
105 kHz	1.0695	0.422119
175 kHz	1.04439	0.40473
140 kHz	0.638224	0.308637
210 kHz	0.590565	0.311097
Comparison	Mean Diff.	95.00% CI of diff.	p value	Summary
105kHz vs. 175kHz	0.02511	-0.4142 to 0.4644	0.9983	ns
105kHz vs. 140kHz	0.4313	0.03660 to 0.8260	0.0303	*
105kHz vs. 210kHz	0.4789	0.05506 to 0.9028	0.0248	*
175kHz vs. 140kHz	0.4062	0.03020 to 0.7821	0.0325	*
175kHz vs. 210kHz	0.4538	0.05125 to 0.8564	0.0251	*
140kHz vs. 210kHz	0.04766	-0.2893 to 0.3846	0.9757	ns

## Sheet: fig5C
Frequency	Air conduction		Bone conduction
	Mean	SD	Mean	SD
16 kHz	5	8.66025	10	7.07107
40 kHz	38	5.70088	27	20.4939
80 kHz	68	4.47214	65	12.2474
103 kHz	70	3.53553	69	12.4499
152 kHz	-	-	83	9.08295
197 kHz	-	-	85	6.12372
240 kHz	-	-	101	4.1833
